# Supplementary material for: Theaflavin-3,3′-Digallate Targets Pin1 to Suppress Hepatocellular Carcinoma Malignant Proliferation Through Modulation of MAPK and PI3K/AKT Signaling Pathways In Vitro
Source: Biomolecules. 2026 Apr 14;16(4):583. doi: 10.3390/biom16040583 (PMC13113847; doi:10.3390/biom16040583)
Supplement: Supplementary file 1 [file biomolecules-16-00583-s001.zip]

Archive with 1 entries (1 files):
- biomolecules-4215203-supplementary.pdf
